# Supplementary material for: An Immune-Related Prognostic Signature Predicts Overall Survival in Stomach Adenocarcinomas
Source: Front Genet. 2022 May 23;13:903393. doi: 10.3389/fgene.2022.903393 (PMC9168657; doi:10.3389/fgene.2022.903393)
Supplement: Supplementary file 2 [file Table1.XLSX]

## Sheet: sur.result
	names	p	High.median	Low.median
227	ENTPD8	0.00296403	56.2	22.3
155	MICB	0.0110399	56.2	25.4
368	DKK1	0.0149466	25.5333	56.2
230	TK1	0.0189524	38.4333	25.9667
340	MMP12	0.0196085	38.4333	21.1667
260	FUT6	0.0204627	46.9	25.5333
328	PTPRN2	0.02341	46.9	26.0667
147	PYCARD	0.0296601	56.2	26.4667
100	BATF2	0.0302456	46.9	25.9667
356	PEG10	0.0361483	22.5	43.1333
55	PSMB10	0.0435031	38.4333	25.5333
279	RGS1	0.045202	26.0667	34.7667
366	COL10A1	0.0456608	25.5333	46.9
202	TNFRSF18	0.0575946	38.4333	26.7
333	F5	0.0575966	25.5333	36.5
313	GJB1	0.0682273	38.4333	22.3
120	BTN3A3	0.0700264	25.4	36.5
42	PDCD1	0.0774102	38.4333	27.7333
21	CXCL9	0.0807622	38.4333	26.4667
321	VSNL1	0.0814611	56.2	25.5333
34	TAP1	0.0839762	43.1333	26.4667
387	SFRP2	0.0859904	25.9667	36.5
288	FAM84A	0.0885567	43.1333	26.0667
320	PPP1R1B	0.091532	43.1333	25.9667
180	VIPR1	0.0924721	46.9	26.0667
291	PROM1	0.0952371	38.4333	26.4667
299	TGM2	0.0997062	25.4	43.1333
318	PFN2	0.101967	26.4667	36.5
326	GPNMB	0.106714	25.9667	36.5
151	NLRC5	0.109675	46.9	26.7
176	WNK2	0.116801	43.1333	25.4
245	BMP7	0.116893	38.4333	25.5333
92	CST7	0.118195	38.4333	26.4
79	IL32	0.121425	38.4333	27.7333
51	ETV7	0.125225	43.1333	26.7
339	CHI3L1	0.126133	38.4333	26.4
154	CTLA4	0.130868	43.1333	26.4667
204	PROM2	0.147036	36.5	26.4667
174	LAPTM5	0.147595	26.0667	34.7667
169	SPN	0.149035	38.4333	28.9667
141	SELPLG	0.156532	25.9667	43.1333
355	SLC6A19	0.158501	26.4667	36.5
56	CD3E	0.160816	38.4333	26.7
362	APOA1	0.166353	26.4	34.7667
205	CIITA	0.166818	38.4333	26.7
90	BST2	0.169046	38.4333	26.7
255	MNDA	0.16967	26.4667	34.7667
109	IFITM3	0.172567	25.9667	38.4333
132	SLC15A3	0.174101	38.4333	26.7
250	LY96	0.175535	26.0667	34.7667
225	RAC2	0.186468	25.9667	34.7667
108	C1orf162	0.189213	25.9667	43.1333
251	OAS2	0.192166	46.9	29.1333
310	CDHR2	0.198691	46.9	26.0667
96	CD86	0.1998	25.5333	34.7667
351	TM4SF5	0.199805	26.4667	34.7667
241	SGK2	0.202514	36.5	26.0667
114	IFIT3	0.203747	26.0667	34.7667
53	IL2RB	0.205003	36.5	28.9667
107	HLA-DQA1	0.207357	25.5333	56.2
360	PCSK1N	0.211078	26.4667	36.5
266	IKZF3	0.214529	43.1333	27.7333
125	HLA-DOA	0.225968	25.9667	56.2
307	CDH17	0.226072	43.1333	26.0667
166	TRIM22	0.22713	26.4667	34.7667
235	SEMA6A	0.233211	28.9667	31.3333
386	NOTUM	0.233439	38.4333	26.7
93	FOXP3	0.24832	38.4333	27.7333
298	ADAMTS2	0.249043	28.9667	36.5
41	FCER1G	0.253178	26.4667	34.7667
325	CLDN3	0.256804	43.1333	26.4
231	ACP5	0.260237	26.0667	34.7667
12	FASLG	0.265628	31.3333	28.9667
185	HLA-DRB5	0.272801	26.7	34.7667
62	PSME2	0.273991	38.4333	26.4667
301	MYEOV	0.274174	31.3333	28.9667
66	PSME1	0.276847	56.2	26.7
359	RBP4	0.279105	27.7333	34.7667
280	TFCP2L1	0.282314	36.5	26.8333
179	ARHGDIB	0.282703	26.4667	34.7667
22	CXCL11	0.283402	38.4333	26.7
272	SPINK4	0.284504	27.7333	31.3333
139	FCGR2A	0.289204	26.4667	34.7667
136	APOE	0.290483	25.9667	58.2333
208	VSIG4	0.291521	26.7	34.7667
304	IFI44L	0.295044	26.4667	34.7667
346	DPCR1	0.298047	31.3333	28.9667
212	LCK	0.299417	31.3333	29.1333
249	MYO7B	0.30076	46.9	26.0667
263	GGT6	0.305018	46.9	26.0667
25	CXCR6	0.312233	36.5	28.9667
220	ITGB2	0.314225	26.7	34.7667
110	B2M	0.317131	26.4667	29.3667
238	RORC	0.319803	46.9	26.8333
378	AGR3	0.323272	43.1333	26.0667
372	CXCL1	0.323377	34.7667	26.4667
358	GSTA1	0.324473	26.4	34.7667
281	PTK6	0.324571	46.9	28.9667
214	CD27	0.325185	36.5	26.7
315	KCNH2	0.325417	28.9667	31.3333
164	CD6	0.326874	36.5	28.9667
171	GPR25	0.328972	36.5	28.9667
27	WARS	0.329345	38.4333	27.7333
369	C3	0.331665	26.0667	46.9
152	SNX10	0.335115	43.1333	26.4667
277	SCNN1A	0.336822	29.3667	29.1333
300	FUT3	0.337028	36.5	26.0667
163	LGALS9	0.339872	36.5	27.7333
95	CD7	0.346593	36.5	28.9667
47	UBD	0.352025	36.5	28.9667
199	RNASE6	0.354462	26.7	29.3667
6	APOBEC3H	0.354979	31.3333	27.7333
363	ITLN1	0.355617	26.4	36.5
70	C1QC	0.360079	26.4667	34.7667
244	CDT1	0.361605	34.7667	27.7333
44	SIRPG	0.367394	36.5	28.9667
224	SERPING1	0.367786	26.4667	46.9
9	CTSW	0.368836	26.0667	46.9
234	ALOX5AP	0.3703	26.4667	34.7667
342	CMBL	0.37392	46.9	26.4667
270	CECR1	0.379351	26.7	29.3667
129	IFITM1	0.382581	46.9	28.9667
122	APOL6	0.383417	38.4333	28.9667
73	SH2D1A	0.386476	31.3333	28.9667
7	CD8A	0.39148	34.7667	27.7333
193	TREM2	0.393539	26.4667	31.3333
278	ISG15	0.393678	26.4	31.3333
341	FAM3D	0.395685	46.9	26.7
144	SPI1	0.397142	26.4667	34.7667
173	CD4	0.40344	26.7	34.7667
111	GZMK	0.413198	26.7	36.5
232	MAFB	0.413864	26.0667	36.5
306	GGT1	0.416826	46.9	26.4667
374	MUC17	0.418068	43.1333	26.0667
16	GBP4	0.421304	38.4333	28.9667
262	CD163	0.425687	26.7	34.7667
239	GIMAP7	0.427706	38.4333	27.7333
10	IDO1	0.428019	38.4333	27.7333
248	HLA-DQB2	0.428156	26.0667	34.7667
344	CYP2B6	0.433349	38.4333	26.4667
104	AIM2	0.441912	26.8333	29.1333
50	C1QB	0.444425	26.7	29.3667
198	NDNF	0.445143	26.7	34.7667
148	CD38	0.445456	26.7	34.7667
40	APOL3	0.44569	38.4333	29.1333
161	MS4A4A	0.446932	28.9667	34.7667
83	AIF1	0.448586	29.1333	29.3667
23	GBP5	0.450794	36.5	26.7
11	GNLY	0.451097	34.7667	28.9667
78	HLA-DPA1	0.454909	26.4667	34.7667
319	SCGB2A1	0.461288	29.3667	29.1333
65	FAM26F	0.46671	26.4667	29.1333
29	HAPLN3	0.476792	31.3333	28.9667
157	ADAMDEC1	0.479432	31.3333	27.7333
252	HMGCS2	0.481261	31.3333	27.7333
159	2021-09-01	0.48296	29.1333	29.3667
383	PHGR1	0.485176	46.9	27.7333
181	SECTM1	0.486715	36.5	27.7333
15	IFNG	0.489338	34.7667	28.9667
117	HLA-DMB	0.495511	26.4667	34.7667
334	TM4SF20	0.496098	43.1333	26.0667
364	CCL19	0.497665	26.4667	34.7667
63	SLAMF8	0.504475	26.7	29.3667
332	CA9	0.51114	34.7667	26.4
72	TYROBP	0.511344	26.4667	34.7667
215	DUSP2	0.512368	31.3333	27.7333
285	NPC1L1	0.51482	29.1333	31.3333
314	SLC44A4	0.515894	29.3667	29.1333
330	DUOXA2	0.518161	26.8333	31.3333
282	VANGL2	0.519121	28.9667	31.3333
54	CXCR3	0.525742	34.7667	28.9667
46	CD3D	0.527092	36.5	28.9667
381	ANPEP	0.527962	26.4667	31.3333
81	PSMB8	0.532062	36.5	27.7333
213	VWA2	0.534179	36.5	28.9667
175	CXCL13	0.534256	38.4333	26.7
274	CAPN9	0.536232	34.7667	26.4667
123	CD300LF	0.537971	26.8333	29.3667
240	GGT7	0.545449	29.3667	27.7333
218	CYBB	0.546048	29.1333	29.3667
242	BATF	0.547309	36.5	28.9667
145	HLA-F	0.550217	46.9	29.1333
59	TYMP	0.553629	26.4667	29.3667
177	PLA2G7	0.557788	26.7	34.7667
292	LY6E	0.558207	26.8333	34.7667
382	AQP5	0.564201	27.7333	29.1333
194	SRGN	0.566318	29.1333	29.3667
76	CD74	0.567247	26.4667	29.1333
158	CD14	0.569981	26.4667	34.7667
233	IL2RG	0.572445	34.7667	26.7
295	WFDC2	0.576553	26.7	34.7667
264	CD40	0.582653	26.8333	34.7667
113	ICAM1	0.587041	26.4	34.7667
345	ERN2	0.594839	29.3667	29.1333
131	EOMES	0.595108	26.0667	38.4333
101	LILRB4	0.595787	29.1333	29.3667
187	LAMP3	0.605552	26.4667	34.7667
303	FER1L6	0.606972	34.7667	28.9667
371	CYP2W1	0.611935	36.5	26.8333
167	CX3CL1	0.614978	29.1333	28.9667
305	HLA-DQA2	0.618975	29.3667	29.1333
52	C19orf38	0.619033	38.4333	26.7
61	LAP3	0.619815	31.3333	29.1333
188	PILRA	0.622944	26.4667	34.7667
85	EPSTI1	0.624239	26.4667	34.7667
86	CD274	0.625654	31.3333	28.9667
168	CD52	0.627135	26.8333	34.7667
140	FAS	0.627854	29.3667	29.1333
190	FMO5	0.631863	36.5	28.9667
189	PTPN7	0.633567	29.1333	29.3667
275	MATN2	0.634875	27.7333	36.5
17	GBP1	0.635425	26.4	34.7667
289	NR1I2	0.638662	43.1333	26.8333
39	C1QA	0.639539	29.1333	29.3667
349	TPPP3	0.642775	36.5	26.8333
97	BTN3A1	0.644771	31.3333	29.1333
254	CCL18	0.645179	28.9667	36.5
156	PLA2G2D	0.646016	31.3333	28.9667
127	ODF3B	0.653119	36.5	29.1333
183	C1orf115	0.654389	26.8333	29.3667
284	TM4SF4	0.65478	27.7333	34.7667
357	CEACAM6	0.655343	26.4	31.3333
18	UBE2L6	0.66175	36.5	27.7333
178	FPR3	0.665044	29.1333	29.3667
19	ITGAE	0.666205	31.3333	29.1333
106	VAMP5	0.667893	26.4667	34.7667
265	HGD	0.668003	26.4	31.3333
331	KCNK15	0.675827	31.3333	26.8333
57	CCR5	0.676043	31.3333	28.9667
35	GPR171	0.677055	31.3333	28.9667
246	CCL13	0.690492	31.3333	27.7333
77	CASP4	0.691273	31.3333	28.9667
268	ATP2C2	0.694567	34.7667	28.9667
197	PLA2G4F	0.695877	36.5	28.9667
223	SDS	0.69657	31.3333	28.9667
31	CCL4	0.698087	34.7667	27.7333
149	SLAMF7	0.704385	29.1333	29.3667
112	CCL8	0.707152	31.3333	27.7333
312	MUC3A	0.708474	43.1333	26.7
119	ABI3	0.71264	36.5	29.1333
335	PODXL2	0.712824	29.3667	28.9667
385	SAA1	0.715999	27.7333	34.7667
201	CASP1	0.716462	26.0667	29.3667
170	MSR1	0.719114	28.9667	29.3667
243	MAP4K1	0.721567	29.1333	29.3667
388	MUC6	0.726464	26.8333	43.1333
121	IFI35	0.72818	36.5	29.1333
14	CXCL10	0.730929	31.3333	27.7333
336	FOLR1	0.730973	29.3667	28.9667
58	APOL2	0.732738	26.4667	34.7667
160	APOL1	0.736199	36.5	28.9667
256	FAM134B	0.738218	46.9	29.1333
302	TNFSF9	0.739117	31.3333	29.1333
308	FAM3B	0.7407	36.5	28.9667
69	CD3G	0.744873	29.1333	29.3667
172	IGSF6	0.745169	36.5	27.7333
24	PSMB9	0.74612	38.4333	28.9667
293	SYT7	0.748142	36.5	27.7333
195	LPXN	0.750603	29.1333	28.9667
203	WAS	0.751341	29.1333	28.9667
115	HSD3B7	0.752207	29.3667	29.1333
67	GZMM	0.754352	26.4667	31.3333
269	AOC1	0.755864	36.5	29.1333
259	SOWAHA	0.75595	26.8333	34.7667
146	LCP2	0.757806	34.7667	27.7333
353	VSIG2	0.758403	29.3667	28.9667
200	DPYD	0.758825	26.7	36.5
217	RPL22L1	0.760843	27.7333	29.1333
257	PLEK	0.761364	36.5	26.7
323	PRAP1	0.764027	36.5	27.7333
103	DOK2	0.766135	29.1333	29.3667
20	PRF1	0.766655	31.3333	29.3667
5	LAG3	0.767982	31.3333	28.9667
237	LSP1	0.768651	29.1333	29.3667
135	BIRC3	0.770504	26.8333	31.3333
267	EVI2B	0.770925	38.4333	27.7333
324	FGL2	0.774701	28.9667	34.7667
165	MS4A7	0.775847	31.3333	27.7333
316	IHH	0.776812	29.1333	31.3333
130	SOCS1	0.777329	26.4667	34.7667
379	PLA2G2A	0.778672	29.1333	27.7333
33	TNFSF13B	0.780256	29.1333	29.3667
138	MS4A6A	0.780829	29.1333	27.7333
361	PSCA	0.781556	29.3667	29.1333
309	SLC26A3	0.782622	26.7	31.3333
91	HLA-DMA	0.783741	26.4667	31.3333
133	LAIR1	0.786946	31.3333	28.9667
74	CARD16	0.787213	38.4333	28.9667
32	APOBEC3G	0.788054	36.5	29.1333
211	ITGAL	0.797085	29.1333	29.3667
271	SASH3	0.800563	26.4667	34.7667
367	GP2	0.801841	27.7333	34.7667
294	MZB1	0.802593	29.1333	27.7333
26	IL18BP	0.803105	28.9667	34.7667
28	SLA2	0.80401	26.8333	31.3333
216	RTP4	0.804871	36.5	29.1333
64	CD96	0.812783	31.3333	28.9667
30	IRF1	0.814419	26.8333	29.1333
322	CDHR5	0.817696	26.8333	29.3667
317	CHGA	0.818419	26.4667	38.4333
37	XCL2	0.828499	29.1333	34.7667
1	GZMB	0.828999	31.3333	29.3667
192	TNFSF10	0.830264	26.7	34.7667
221	SAMD9L	0.834204	26.4667	29.3667
350	ADRA2A	0.836151	28.9667	29.3667
196	CD48	0.837426	29.1333	28.9667
102	APOC1	0.837851	29.1333	29.3667
150	CLEC2B	0.838787	31.3333	29.1333
143	IL4I1	0.843199	29.1333	29.3667
89	HLA-DQB1	0.849897	29.1333	28.9667
126	GIMAP4	0.856034	29.1333	29.3667
327	CEACAM5	0.860908	46.9	29.1333
191	CCR1	0.86129	36.5	27.7333
375	KRT20	0.86173	46.9	29.1333
38	RARRES3	0.864634	26.8333	29.3667
352	CKB	0.864886	28.9667	34.7667
105	TAP2	0.866404	26.8333	29.3667
376	TFF1	0.867875	27.7333	29.3667
87	HLA-DRA	0.871005	31.3333	28.9667
287	BCAS1	0.871028	26.7	31.3333
2	GZMH	0.871415	28.9667	29.3667
311	FABP1	0.876921	29.1333	31.3333
219	SIGLEC10	0.880475	31.3333	29.1333
206	CD53	0.884805	31.3333	27.7333
347	SI	0.884995	27.7333	29.3667
343	CDX1	0.889306	36.5	27.7333
134	SIT1	0.894216	26.8333	31.3333
48	STAT1	0.89439	26.8333	34.7667
365	CST1	0.89583	26.4667	31.3333
13	GZMA	0.897762	26.8333	29.3667
137	CTSC	0.898255	29.3667	27.7333
338	CXCL14	0.899525	27.7333	31.3333
162	HLA-B	0.899538	29.3667	28.9667
75	HLA-DPB1	0.900223	36.5	28.9667
68	TMSB10	0.900585	34.7667	28.9667
222	PMAIP1	0.902311	46.9	27.7333
4	CCL5	0.91075	31.3333	28.9667
153	GMFG	0.911699	31.3333	29.1333
99	IL2RA	0.916381	29.1333	29.3667
337	SLC39A5	0.91873	34.7667	27.7333
207	CCL3	0.919445	29.1333	29.3667
276	MUC20	0.925415	36.5	28.9667
116	KLHDC7B	0.926054	31.3333	28.9667
182	CORO1A	0.929891	26.4667	34.7667
142	TNFAIP8L2	0.930505	29.1333	29.3667
290	IGLL5	0.93359	29.1333	28.9667
253	GUCY2C	0.939995	34.7667	28.9667
94	HLA-DRB1	0.945618	29.3667	28.9667
98	GBP2	0.946355	26.8333	31.3333
124	CCL4L1	0.94712	31.3333	27.7333
118	STX11	0.94788	26.4	36.5
384	IGJ	0.950864	29.1333	29.3667
226	APOBEC3C	0.95131	29.1333	29.3667
71	IL15RA	0.952669	26.8333	34.7667
45	FCGR3A	0.952947	29.1333	28.9667
380	FCGBP	0.957448	29.3667	28.9667
296	DUOX2	0.95956	27.7333	29.3667
258	KRT18	0.96186	29.3667	29.1333
88	HLA-E	0.963587	26.8333	29.3667
186	HLA-C	0.964389	26.4667	29.3667
209	SAMSN1	0.964849	36.5	26.8333
377	SMIM24	0.966292	27.7333	31.3333
210	SLAMF6	0.96772	31.3333	28.9667
348	SLC34A2	0.967946	29.1333	29.3667
128	FYB	0.969326	31.3333	26.8333
273	BCL2A1	0.969667	34.7667	27.7333
229	IFI16	0.973074	31.3333	29.1333
8	ZNF683	0.973708	26.8333	29.3667
261	TCEA3	0.975411	29.1333	31.3333
297	B3GNT7	0.977217	27.7333	31.3333
370	TNS4	0.977252	27.7333	29.3667
247	SLC6A8	0.977419	29.3667	26.0667
184	C3AR1	0.977882	31.3333	28.9667
84	CD8B	0.978597	26.8333	31.3333
286	PTPRC	0.978634	31.3333	27.7333
236	LCP1	0.979503	36.5	27.7333
373	MUC5AC	0.98113	26.8333	31.3333
329	KIAA1324	0.982068	29.3667	28.9667
283	MEP1A	0.982767	34.7667	29.1333
228	TFF3	0.983678	34.7667	28.9667
3	NKG7	0.984391	31.3333	28.9667
43	CD2	0.985415	31.3333	28.9667
36	FCGR1A	0.988898	31.3333	27.7333
49	HAVCR2	0.991509	31.3333	28.9667
80	LST1	0.992375	31.3333	27.7333
60	HCST	0.993358	29.1333	28.9667
82	RGS10	0.995118	31.3333	27.7333
354	MT1G	0.996476	31.3333	28.9667
